# Supplementary material for: Exploring transcriptomic signatures in sudden unexplained death (SUD) cases
Source: Int J Legal Med. 2025 Feb 21;139(4):1477–93. doi: 10.1007/s00414-025-03414-4 (PMC12170759; doi:10.1007/s00414-025-03414-4)
Supplement: Supplementary file 1 — Supplementary Material 1 [file 414_2025_3414_MOESM1_ESM.xlsx]

## Sheet: Table S1
Supplementary Table S1 Descriptive data of the SUD cohort (n=43).
	Autopsy report												Whole exome sequencing (WES)	RNA-Sequencing
Case	Age (years)	Gender	BMI	Ethnicity	Resuscitation	PMI (h)	Heart weight (g)	Event at death	Alcohol	Drugs	Medications	Presumed cause of death according to autopsy report	LP/P variants identified in genes associated with cardiac8 or epileptic diseases26	RNA integrity number (RIN)	QC requirements: Genomic features above 30	SUD subgroups
SUDS019	43.33	m	23.4482	European	Yes	10	370	Sleeping	0.32‰	Negative	Pentoxi-Mepha, Atropine, Midazolam, Lidocain*	Acute heart failure	no LP/P variant identified	5.5	Yes	Primary normal
SUDS021	30.2	m	32.0846	European	Yes	48	460	Playing football	Negative	Negative	Midazolam*	Arrhythmia	no LP/P variant identified	1	Yes	Primary normal
SUDS023	26.75	m	28.6064	African	No	52	460	Sleeping	1.63‰	Negative	Negative	Arrhythmia	no LP/P variant identified	1.3	Yes	Primary cardiomyopathy
SUDS024	24.61	m	28.8575	European	Yes	48	320	Physical exercise (outdoor training)	Negative	Negative	Negative	Acute heart failure	no LP/P variant identified	3	Yes	Primary normal
SUDS026	50.92	m	23.8658	European	No	14	540	At rest after jogging	Negative	Negative	Negative	Acute heart failure	no LP/P variant identified	1	Yes	Secondary condition
SUDS027	34.85	m	31.5643	European	Yes	30	430	Sleeping	Negative	Negative	Negative	Acute heart failure	no LP/P variant identified	3	Yes	Secondary condition
SUDS028	38.14	m	30.2433	European	Yes	22	470	Working (builder)	Negative	Negative	Negative	Acute heart failure	POMT1, c.1790_1791del, p.(Ile597Serfs*30)	1.3	No	NA
SUDS032	21.88	f	27.207	European	Yes	35	200	Sleeping	Negative	Negative	Antipsychotic drugs (Risperdal und Temesta)	SUDEP	KCNT1, c.1387_1399del, p.(Asp463Glnfs*12)	6.5	Yes	Secondary condition
SUDS033	35.13	m	28.4082	European	No	24	460	At rest	1.3‰	Amphetamine	Perindopril, Indapamid	Arrhythmia	no LP/P variant identified	4.2	Yes	Secondary condition
SUDS034	47.97	m	27.7551	European	Yes	26	500	At rest	Negative	Negative	Negative	Acute heart failure	no LP/P variant identified	1.3	No	NA
SUDS037	20.84	m	17.5064	European	No	32	260	Sleeping	Negative	Cannabis, amphetamine	Negative	Arrhythmia, SUDEP	BTD, c.425C>T, p.(Ala142Val), COL4A1, c.823G>A, p.(Gly275Arg)	2.1	No	NA
SUDS038	34.01	m	22.0031	European	No	34	410	Sleeping	Negative	Benzodiazepine, cannabis, cocaine	Lorazepam	Arrhythmia (cocaine-induced)	LZTR1, c.604_605del, p.(Met202Valfs*57)	2.2	Yes	Secondary condition
SUDS039	33.36	m	35.5864	European	Yes	24	770	Working (forester)	Negative	Negative	Negative	Acute heart failure	no LP/P variant identified	1.1	Yes	Primary cardiomyopathy
SUDS040	28.03	f	28.0277	European	Yes	24	340	At rest	Negative	Negative	Negative	Arrhythmia	PHGDH, c.138G>C, p.(Gln46His)	2.9	Yes	Primary cardiomyopathy
SUDS042	51.42	m	34.1598	European	No	28	430	Working /physical exercise	Negative	Negative	Atorvastatin	Acute heart failure	no LP/P variant identified	1	Yes	Primary normal
SUDS045	50.65	f	26.423	European	No	19	300	Walking	Negative	Negative	Negative	Arrhythmogenic right ventricular cardiomyopathy	no LP/P variant identified	5.8	Yes	Primary cardiomyopathy
SUDS047	33.12	f	22.913	European	Yes	22	340	At rest	Negative	Negative	Negative	Arrhythmia	no LP/P variant identified	2.8	Yes	Primary cardiomyopathy
SUDS049	22.88	m	23.5102	European	No	78	300	Sleeping	Negative	Negative	Negative	Arrhythmia	no LP/P variant identified	1	No	NA
SUDS050	32.57	m	24.8591	African	No	34	380	At rest	Negative	Negative	Temesta	SUDEP	RMND1, c.829G>C, p.(Glu277Gln)	2.4	Yes	Primary normal
SUDS051	5.7	f	12.4295	African	Yes	16	92	Playing	Negative	Negative	Negative	Arrhythmia/Cardiomypathy	no LP/P variant identified	4.9	Yes	Excluded
SUDS056	27.18	m	22.546	European	No	30	430	At rest	Negative	Negative	Negative	Arrhythmia	no LP/P variant identified	2.4	Yes	Primary normal
SUDS057	36.76	m	26.2878	European	No	58	410	Sleeping	0.24‰	Negative	Antiepileptic drugs, flu medication, GeloDurat, Mucofor, Bactoflor	SUDEP	no LP/P variant identified	1.7	No	NA
SUDS058	11.03	f	16.4881	European	Yes	24	190	Swimming	Negative	Negative	Negative	Arrhythmia	no LP/P variant identified	1.8	Yes	Primary cardiomyopathy
SUDS059	21.12	m	21.6296	European	Yes	13	360	bathing	No	Cannabis	Antiepileptic drug	SUDEP / drowing	DTNA, c.2224C>T, p.(Gln742*)	1.7	Yes	Primary normal
SUDS062	29.74	m	27.7744	European	Yes	20	450	Working (forester)	Negative	Negative	Antiarrhythmica*	Arrhythmia	no LP/P variant identified	3	Yes	Primary cardiomyopathy
SUDS065	36.87	m	21.9439	European	Yes	48	400	At rest	Negative	Negative	Loperamid*	Channelopathy / SUDEP	no LP/P variant identified	2.6	Yes	Primary normal
SUDS066	8.94	f	11.9898	European	Yes	46	135	At rest	Negative	Negative	Paracetamol, Panadol, Ibuprofen*	SUDEP	ALMS1, c.54_55insTAG, p.(Glu19*), FBN2, c.3437A>G, p.(Tyr1146Cys), SOS1, c.2728G>T, p.(Asp910Tyr)	2.8	Yes	Primary normal
SUDS067	5.72	m	13.7051	European	Yes	20	100	Sleeping	Negative	Negative	Negative	Brugada syndrome	no LP/P variant identified	4.1	Yes	Primary normal
SUDS069	33.12	f	20.4783	European	Yes	48	420	Sleeping	Negative	Negative	Negative	Cardiomyopathy	no LP/P variant identified	2.4	Yes	Primary cardiomyopathy
SUDS072	22.66	m	30.8979	European	No	25	410	At rest	Negative	Negative	Negative	Acute heart failure, accident	no LP/P variant identified	3.8	Yes	Primary normal
SUDS075	38.27	m	26.8785	European	Yes	14	520	resting	3.29‰	Negative	Negative	Acute heart failure in combination with intoxication	LZTR1, c.2440C>T, p.(Gln814*)	2.6	Yes	Secondary condition
SUDS077	28.15	f	19.983	European	Yes	43	250	At rest	NA	NA	NA	SUDEP	no LP/P variant identified	3.2	Yes	Primary normal
SUDS078	40.64	f	23.7871	African	Yes	9	280	Sport	Negative	Negative	Paracetamol	Arrhythmia	MYBPC3, c.2498C> T, p.(Ala833Val), MYH6, c.4216G>A, p.(Val1406Met), TRPM4, c.1376G>A, p.(Arg459His)	2.8	Yes	Secondary condition
SUDS080	19.56	m	26.3158	European	No	48	640	Sleeping	Negative	Negative	Negative	Hypertrophic cardiomyopathy	DYNC1H1, c.2002G>A, p.(Val668Ile)	1	No	NA
SUDS085	55.33	m	24.2803	European	No	24	440	At rest	NA	NA	NA	Dilated cardiomyopathy / myocardial fibrosis	no LP/P variant identified	1.4	Yes	Primary cardiomyopathy
SUDS089	36.54	f	22.4059	European	Yes	24	410	Taking a bath	Negative	Negative	Negative	Arrhythmogenic cardiomyopathy	RBM20, c.1901G>C, p.(Arg634Pro), LMNA, c.1579C>T, p.(Arg527Cys)	1.2	Yes	Primary cardiomyopathy
SUDS094	51.03	f	24.4418	European	Yes	15	500	Working in a office	negative	No	Antidepressant	Arrhythmogenic right ventricular cardiomyopathy	no LP/P variant identified	3	Yes	Primary cardiomyopathy
SUDS100	40.85	m	23.5156	European	Yes	16	340	At sport (jogging)	negative	Negative	Negative	Dilated cardiomyopathy	GAA, c.-32-13T>G, p.(?)	2.8	Yes	Primary normal
SUDS104	17.69	m	37.5584	European	Yes	45	470	Dancing	0.1‰	Negative	Negative	Short QT syndrome	no LP/P variant identified	3.3	Yes	Primary normal
SUDS111	43.07	m	28.0102	African	Yes	24	490	Working	negative	Negative	Negative	Acute heart failure/ hypertrophic cardiomyopathy	no WES performed	1.2	Yes	Primary cardiomyopathy
SUDS112	33.23	f	29.34	European	Yes	57	290	At rest	negative	Negative	Negative	Sudden cardiac death / SUDEP	ANK2, c.4158C>G, p.(Phe1386Leu), CALR3, c.387dup, p.(Ile130Tyrfs*11), MLYCD, c.1073C>A, p.(Ser358*), MCCC2, c.1652C>T, p.(Ala551Val)	4.5	Yes	Primary normal
SUDS115	37.41	m	23.7118	European	No	39	290	Sleeping	yes	Cannabis	Antiepiletpic drugs	Acute heart failure	no WES performed	2.4	Yes	Primary normal
SUDS116	48.36	m	27.398	European	No	48	480	Sleeping	NA	NA	NA	Acute heart failure	no WES performed	1.9	No	NA
BMI Body mass index, f female, LP likely pathogenic, m male, NA not available, P pathogenic, PMI postmortem interval, SUDEP sudden death in epilepsy
* during reanimation procedure

## Sheet: Table S2
Supplementary Table S2 Descriptive data of the control cohort (n=17).
	Autopsy report											RNA-Sequencing
Case	Age (years)	Gender	BMI	Ethnicity	Resuscitation	PMI (h)	Heart weight (g)	Alcohol	Drugs	Medications	Presumed cause of death according to autopsy report	RNA integrity number (RIN)	QC requirements: Genomic features above 30	Subgroups
CTRL-001	17	f	19.9	European	Yes	49	220	1.8‰	Negative	Negative	Car accident	5	Yes	Fast death
CTRL-002	19	f	NA	European	No	24	220	Negative	Negative	Negative	Car accident	4	Yes	Fast death
CTRL-003	33	f	23	European	Yes	17	240	0.5‰	Negative	Negative	Suicid	1.3	Yes	Fast death
CTRL-004	20	f	20.7	Euorpean	No	18	280	Negative	Negative	Negative	Accident	3.9	Yes	Fast death
CTRL-005	66	m	22.6	European	Yes	20	780	0.14‰	Negative	NA	Accident	4.7	Yes	Fast death
CTRL-006	50	m	24.7	European	No	16	300	Negative	Negative	Olanzapin, Paroxetin, Quetiapin, Aripriprazol, Lorazepam, Nordaxepam, Bisoprolol, Lisinopril, Mefenamic acid	Suicid	4	Yes	Other
CTRL-007	20	m	19.8	Africans	No	30	210	1.87‰	Negative	Negative	Car accident	5.2	Yes	Fast death
CTRL-008	48	m	24.4	European	No	48	NA	Chronical alcohol consumption	Cocain	Paracetamol, Antiallergic	Stomach ulcer	1.9	Yes	Other
CTRL-009	29	m	NA	European	No	28	330	2.17‰	Cocain	Ibuprofen	Car accident	4.5	Yes	Fast death
CTRL-010	4	m	22.3	European	Yes	24	80	Negative	Negative	Atracurium, Cefazolin, Fentanyl, Ketamin, Midazolam*	Drowning	3.1	Yes	Fast death
CTRL-011	31	m	31.6	European	Yes	12	380	Negative	Negative	Bupropion, Trimipramin, Azithromycin	Anaphylactic shock	3.7	Yes	Other
CTRL-012	53	m	25	Indien	Yes	18	410	NA	NA	NA	Pneumonia	3.8	Yes	Other
CTRL-013	16	m	19.8	Euorpean	Yes	17	220	NA	NA	NA	Enteritis	1.7	Yes	Other
CTRL-014	17	m	20.9	European	Yes	64	360	NA	NA	NA	Meningitis	2.4	Yes	Other
CTRL-015	7	m	NA	European	No	9	130	Negative	Negative	Antibiotics	Anaphylactic shock	2.9	Yes	Other
CTRL-016	37	m	31.5	European	Yes	22	390	Negative	Benzodiazepine	Dextromethorphan, Citalopram, Escitalopram, Clozapin, Norclozapin, Haloperidol, Levomepromazin	Intoxication	1	Yes	Other
CTRL-017	20	m	18.4	Euorpean	Yes	13	330	Negative	Negative	Negative	Car accident	4.2	Yes	Fast death
BMI Body mass index, f female, m male, NA not available, PMI postmortem interval
* during reanimation procedure

## Sheet: Table S3
Supplementary Table S3 Candidate genes associated with cardiac diseases (n=278).
Genes
ABCC8
ABCC9
ACAD9
ACADM
ACADS
ACADVL
ACTA2
ACTC1
ACTN2
ACVR2B
ACVRL1
ADAMTS10
AGL
AKAP9
ALG10
ALMS1
ALPK3
ANK2
ANKB
ANKRD1
ASCL1
ATP5F1E
BAG3
BDNF
BMPR1B
BMPR2
BRAF
CACNA1C
CACNA1D
CACNA2D1
CACNB2
CALM1
CALM2
CALM3
CALR3
CAMK2G
CASQ2
CAV1
CAV3
CAVIN4
CBL
CCDC11
CDH2
CFAP53
CFC1
CHRM2
CLCA2
COA5
COL3A1
COL5A1
COL5A2
COL6A1
COL6A2
COX15
CPT1A
CPT2
CRELD1
CRYAB
CSRP3
CTF1
CTGF
CTNNA3
DCHS1
DES
DLG1
DMD
DMPK
DNAJC19
DNM1L
DOLK
DPP6
DSC2
DSG2
DSP
DTNA
ECE1
EDN3
EFEMP2
ELN
EMD
ENG
ETFA
ETFB
ETFDH
EYA4
FBN1
FBN2
FGF12
FHL1
FHL2
FHOD3
FKRP
FKTN
FLNA
FLNC
FLT4
FXN
G6PC
GAA
GATA4
GATA5
GATA6
GATAD1
GDNF
GJA1
GJA5
GJC1
GJD4
GK
GLA
GLB1
GLRA1
GNB2
GPD1L
GUSB
HADH
HADHA
HADHB
HCN2
HCN4
HEY2
HFE
HMGCL
HMGCS2
HRAS
HTR2C
ILK
JPH2
JUP
KCN5A
KCND2
KCND3
KCNE1
KCNE2
KCNE3
KCNE5
KCNH2
KCNJ2
KCNJ3
KCNJ5
KCNJ8
KCNK17
KCNQ1
KLF10
KRAS
LAMA4
LAMP2
LDB3
LMNA
LRP5
LRRC10
LZTR1
MAOA
MAP2K1
MAP2K2
MED12
MED23
MOG
MRPL3
mtDNA
MT-TI
MT-TL1
MYBPC3
MYH11
MYH6
MYH7
MYL2
MYL3
MYL4
MYLK
MYLK2
MYO6
MYOM1
MYOZ2
MYPN
NEBL
NEXN
NKX2
NKX2-5
NKX3
NKX4
NKX5
NODAL
NOS1AP
NOTCH1
NPPA
NR2F2
NRAS
OBSCN
PDLIM3
PDSS2
PHOX2B
PKD1L1
PKP2
PLEKHM2
PLN
PPA2
PPP1R13L
PRDM16
PRKAG2
PRKG1
PSEN1
PSEN2
PTPN11
RAB3GAP1
RAF1
RANGRF
RBM20
RET
RIT1
RRAD
RYR2
SCN10A
SCN1B
SCN2B
SCN3B
SCN4B
SCN5A
SCO2
SDHA
SEMA3A
SGCD
SGOL1
SHOC2
SKI
SLC22A5
SLC25A10
SLC25A3
SLC25A4
SLC37A4
SLC4A3
SLC6A4
SLMAP
SMAD3
SMAD9
SNTA1
SOS1
SYNE1
SYNE2
TAB2
TAZ
TBK5
TBX1
TBX20
TBX3
TBX5
TCAP
TECRL
TFAP2B
TGFB2
TGFB3
TGFBR1
TGFBR2
TJP1
TMEM43
TMEM70
TMPO
TNNC1
TNNI3
TNNI3K
TNNT2
TP63
TPM1
TRDN
TRIM63
TRPM4
TRPM7
TSFM
TSPYL1
TTN
TTR
TXNRD2
VCL
XK
ZASP
ZIC3
ZNF365
ZNF9

## Sheet: Table S4
Supplementary Table S4 Cardiac related genes significantly differentially expressed between SUDs and controls.
Genes
ACADM
ACVRL1
ADAMTS10
ALMS1
CACNA2D1
CASQ2
CAVIN4
CDH2
COL5A1
COL6A1
COL6A2
DCHS1
DSC2
DSP
ECE1
EFEMP2
ENG
ETFA
ETFDH
FLNA
FLT4
GJA5
GK
GPD1L
HADHB
KCNE3
LAMA4
LRP5
LZTR1
MED12
MRPL3
MYOZ2
NEXN
NOTCH1
PKD1L1
SCN4B
SDHA
SKI
SLC25A3
SLMAP
SNTA1
TAZ

## Sheet: Table S5
Supplementary Table S5 Cardiac related genes significantly differentially expressed between the "primary normal" group and controls.
Genes
CAVIN4
COL6A1
COL6A2
DCHS1
MYOZ2
NOTCH1
SLC25A3

## Sheet: Table S6
Supplementary Table S6 Cardiac related genes significantly differentially expressed between the "primary cardiomyopathy" group and controls.
Genes
ACADM
ADAMTS10
ALMS1
CACNA2D1
CASQ2
CBL
CDH2
COL5A1
COL6A2
DCHS1
DSC2
DSG2
DSP
EFEMP2
ENG
ETFA
ETFDH
FLNA
FLT4
GJA5
GK
GPD1L
HADH
HADHA
HADHB
KCND3
KCNE3
KCNJ3
LAMA4
LRP5
MAOA
MRPL3
MYOM1
MYOZ2
NOTCH1
NPPA
PKD1L1
PTPN11
RAB3GAP1
SCN4B
SDHA
SKI
SLC25A3
SLMAP
SYNE1
SYNE2
TAZ
TPM1

## Sheet: Table S7
Supplementary Table S7 Cardiac related genes significantly differentially expressed between the "secondary condition" group and controls.
Genes
DCHS1
FLT4
LZTR1
